# Supplementary material for: Sociality of Cats toward Humans Can Be Influenced by Hormonal and Socio-Environmental Factors: Pilot Study
Source: Animals (Basel). 2022 Dec 30;13(1):146. doi: 10.3390/ani13010146 (PMC9817699; doi:10.3390/ani13010146)
Supplement: Supplementary file 1 [file animals-13-00146-s001.zip › Table S1.xlsx]

## Sheet: Sheet1
ID	Sex	Castration	Age at experiment (months)	Age at sheltering (months)	Experiment place
Cat 16	Male	Castrated	10	5	Cat cafe
Cat 17	Female	Castrated	12	7	Cat cafe
Cat 18	Female	Castrated	9	6	Cat cafe
Cat 19	Male	Castrated	15	10	Cat cafe
Cat 20	Female	Castrated	14	9	Cat cafe
Cat 21	Male	Castrated	24	22	Cat cafe
Cat 22	Female	Castrated	24	22	Cat cafe
Cat 23	Female	Castrated	12	11	Cat cafe
Cat 24	Female	Castrated	12	11	Cat cafe
Cat 25	Female	Castrated	12	11	Cat cafe
Cat 26	Female	Castrated	24	12	Azabu university
Cat 27	Male	Castrated	24	Unknown	Azabu university
Cat 28	Female	Castrated	24	10	Azabu university
Cat 29	Female	Castrated	60	Unknown	Azabu university
Cat 30	Female	Castrated	24	Unknown	Azabu university
