# Supplementary material for: Sociality of Cats toward Humans Can Be Influenced by Hormonal and Socio-Environmental Factors: Pilot Study
Source: Animals (Basel). 2022 Dec 30;13(1):146. doi: 10.3390/ani13010146 (PMC9817699; doi:10.3390/ani13010146)
Supplement: Supplementary file 1 [file animals-13-00146-s001.zip › Table S2.xlsx]

## Sheet: Sheet1
Behavior	sec / frequency / point	Definition
Sharing sofa	sec	Time a cat spend on the same sofa with a experimenter
Contact	sec	Time a cat spend in contact with a experimenter's body parts
Rubbing	frequency	Number of times a cat rubs its body such as head or cheek against a human
Sniffing	frequency	Number of times using nose to get human scent
Meow	frequency	Number of times the cat meows
Door	sec	Time a cat spend within 1 meter of the door
Tail up	sec	Time a cat raised its tail vertically
Following	point	Based on the scoring of following behavior in the Strange Situation Test
Greeting	point	Based on the scoring of greeting behavior in the Strange Situation Test.
