# Supplementary material for: Sociality of Cats toward Humans Can Be Influenced by Hormonal and Socio-Environmental Factors: Pilot Study
Source: Animals (Basel). 2022 Dec 30;13(1):146. doi: 10.3390/ani13010146 (PMC9817699; doi:10.3390/ani13010146)
Supplement: Supplementary file 1 [file animals-13-00146-s001.zip › Table S3.xlsx]

## Sheet: Sheet1
Dependent variable	Explanatory variable	SS	df	F	p
Sharing sofa	Sex	56157	1	1.124	0.367
	Age at experiments	5	1	0	0.993
	Age at which they began to live with humans	1749	1	0.035	0.864
	Cortisol concentration	38187	1	0.764	0.446
	Testosterone concentration	115584	1	2.313	0.226
	Oxytocin concentration	24490	1	0.49	0.534
Contact	Sex	71673	1	0.342	0.6
	Age at experiments	738317	1	3.527	0.157
	Age at which they began to live with humans	307356	1	1.468	0.312
	Cortisol concentration	46	1	0	0.989
	Testosterone concentration	58280	1	0.278	0.634
	Oxytocin concentration	3269	1	0.016	0.909
Door	Sex	104874	1	1.256	0.344
	Age at experiments	21211	1	0.254	0.649
	Age at which they began to live with humans	18627	1	0.223	0.669
	Cortisol concentration	107313	1	1.285	0.339
	Testosterone concentration	17071	1	0.204	0.682
	Oxytocin concentration	695	1	0.008	0.933
Meow	Sex	36412	1	1.97	0.255
	Age at experiments	3494	1	0.189	0.693
	Age at which they began to live with humans	8023	1	0.434	0.557
	Cortisol concentration	25387	1	1.373	0.326
	Testosterone concentration	20125	1	1.089	0.373
	Oxytocin concentration	4404	1	0.238	0.659
Rubbing	Sex	16.17	1	0.211	0.677
	Age at experiments	475.63	1	6.213	0.088
	Age at which they began to live with humans	290.85	1	3.799	0.146
	Cortisol concentration	100.26	1	1.31	0.336
	Testosterone concentration	19.16	1	0.25	0.651
	Oxytocin concentration	28.52	1	0.373	0.584
Tail up	Sex	4027	1	0.098	0.775
	Age at experiments	8794	1	0.213	0.676
	Age at which they began to live with humans	12516	1	0.304	0.62
	Cortisol concentration	5829	1	0.141	0.732
	Testosterone concentration	1704	1	0.041	0.852
	Oxytocin concentration	3397	1	0.082	0.793
Sniff	Sex	1.744	1	0.41	0.568
	Age at experiments	2.409	1	0.566	0.506
	Age at which they began to live with humans	6.785	1	1.596	0.296
	Cortisol concentration	0.5	1	0.118	0.754
	Testosterone concentration	2.464	1	0.579	0.502
	Oxytocin concentration	6.865	1	1.614	0.294
Following	Sex	1.628	1	1.202	0.353
	Age at experiments	1.845	1	1.363	0.328
	Age at which they began to live with humans	0.64	1	0.473	0.541
	Cortisol concentration	0.23	1	0.17	0.708
	Testosterone concentration	0.293	1	0.216	0.674
	Oxytocin concentration	0.562	1	0.415	0.565
Greeting	Sex	0.142	1	0.046	0.843
	Age at experiments	2.833	1	0.925	0.407
	Age at which they began to live with humans	2.026	1	0.662	0.476
	Cortisol concentration	3.103	1	1.013	0.388
	Testosterone concentration	0.244	1	0.08	0.796
	Oxytocin concentration	2.774	1	0.906	0.411
