# Supplementary material for: Sociality of Cats toward Humans Can Be Influenced by Hormonal and Socio-Environmental Factors: Pilot Study
Source: Animals (Basel). 2022 Dec 30;13(1):146. doi: 10.3390/ani13010146 (PMC9817699; doi:10.3390/ani13010146)
Supplement: Supplementary file 1 [file animals-13-00146-s001.zip › Table S4.xlsx]

## Sheet: Sheet1
Behavior factors	Other factors	rs	p
Sharing sofa	Age at experiments	-0.175	0.607
	Age at which they began to live with humans	-0.018	0.964
	Cortisol concentration	0.048	0.889
	Testosterone concentration	0.362	0.274
	Oxytocin concentration	-0.353	0.287
Contact	Age at experiments	0.183	0.59
	Age at which they began to live with humans	0.124	0.751
	Cortisol concentration	-0.116	0.733
	Testosterone concentration	-0.014	0.968
	Oxytocin concentration	0.191	0.574
Door	Age at experiments	0.286	0.394
	Age at which they began to live with humans	0.305	0.425
	Cortisol concentration	-0.445	0.17
	Testosterone concentration	-0.136	0.689
	Oxytocin concentration	-0.455	0.16
Meow	Age at experiments	0.143	0.675
	Age at which they began to live with humans	0.288	0.452
	Cortisol concentration	0.018	0.958
	Testosterone concentration	0.136	0.689
	Oxytocin concentration	-0.445	0.17
Rubbing	Age at experiments	0.25	0.458
	Age at which they began to live with humans	0.177	0.649
	Cortisol concentration	0.095	0.78
	Testosterone concentration	-0.01	0.978
	Oxytocin concentration	-0.114	0.738
Tail up	Age at experiments	-0.427	0.19
	Age at which they began to live with humans	-0.414	0.268
	Cortisol concentration	0.149	0.662
	Testosterone concentration	0.512	0.108
	Oxytocin concentration	-0.307	0.358
Sniff	Age at experiments	-0.024	0.944
	Age at which they began to live with humans	-0.46	0.213
	Cortisol concentration	-0.278	0.408
	Testosterone concentration	0.159	0.64
	Oxytocin concentration	-0.442	0.174
Following	Age at experiments	-0.677	0.022
	Age at which they began to live with humans	-0.186	0.632
	Cortisol concentration	0.065	0.85
	Testosterone concentration	0.323	0.333
	Oxytocin concentration	0.065	0.85
Greeting	Age at experiments	-0.288	0.391
	Age at which they began to live with humans	0.329	0.387
	Cortisol concentration	0.057	0.867
	Testosterone concentration	0.257	0.445
	Oxytocin concentration	-0.195	0.546
