# Supplementary material for: Sociality of Cats toward Humans Can Be Influenced by Hormonal and Socio-Environmental Factors: Pilot Study
Source: Animals (Basel). 2022 Dec 30;13(1):146. doi: 10.3390/ani13010146 (PMC9817699; doi:10.3390/ani13010146)
Supplement: Supplementary file 1 [file animals-13-00146-s001.zip › Table S5.xlsx]

## Sheet: Sheet1
Behavior factors	Other factors	rs	p
Sharing sofa	Age at experiments	-0.105	0.895
	Age at which they began to live with humans	-1	< 0.001
	Cortisol concentration	-0.4	0.6
	Testosterone concentration	-1	< 0.001
	Oxytocin concentration	-0.2	0.8
Contact	Age at experiments	-0.105	0.895
	Age at which they began to live with humans	-1	< 0.001
	Cortisol concentration	-0.4	0.6
	Testosterone concentration	-1	< 0.001
	Oxytocin concentration	-0.2	0.8
Door	Age at experiments	-0.5	0.5
	Age at which they began to live with humans	-0.866	0.333
	Cortisol concentration	0.316	0.684
	Testosterone concentration	-0.738	0.262
	Oxytocin concentration	0.316	0.684
Meow	Age at experiments	0.738	0.262
	Age at which they began to live with humans	0.5	0.667
	Cortisol concentration	0	1
	Testosterone concentration	0.2	0.8
	Oxytocin concentration	-0.6	0.4
Rubbing	Age at experiments	-0.105	0.895
	Age at which they began to live with humans	-1	< 0.001
	Cortisol concentration	-0.4	0.6
	Testosterone concentration	-1	< 0.001
	Oxytocin concentration	-0.2	0.8
Tail up	Age at experiments	-0.632	0.368
	Age at which they began to live with humans	-1	< 0.001
	Cortisol concentration	0.2	0.8
	Testosterone concentration	-0.8	0.2
	Oxytocin concentration	0.4	0.6
Sniff	Age at experiments	-0.211	0.789
	Age at which they began to live with humans	-0.5	0.667
	Cortisol concentration	-0.6	0.4
	Testosterone concentration	-0.4	0.6
	Oxytocin concentration	0	1
Following	Age at experiments	-0.389	0.611
	Age at which they began to live with humans	-1	< 0.001
	Cortisol concentration	-0.105	0.895
	Testosterone concentration	-0.949	0.051
	Oxytocin concentration	0.105	0.895
Greeting	Age at experiments	-0.544	0.456
	Age at which they began to live with humans	-0.866	0.333
	Cortisol concentration	-0.258	0.742
	Testosterone concentration	-0.775	0.225
	Oxytocin concentration	0.258	0.742
